# Supplementary material for: A Multikinase Inhibitor AX-0085 Blocks FGFR1 Activation to Overcomes Osimertinib Resistance in Non-Small Cell Lung Cancer
Source: Biomedicines. 2025 Dec 28;14(1):66. doi: 10.3390/biomedicines14010066 (PMC12838157; doi:10.3390/biomedicines14010066)
Supplement: Supplementary file 1 [file biomedicines-14-00066-s001.zip]

Archive with 1 entries (1 files):
- biomedicines-4025510-supplementary.pdf
